# Supplementary material for: Serological Assessment of Lyme borreliosis in Bulgaria: A Nationwide Study
Source: Pathogens. 2024 Sep 2;13(9):754. doi: 10.3390/pathogens13090754 (PMC11435333; doi:10.3390/pathogens13090754)
Supplement: Supplementary file 1 [file pathogens-13-00754-s001.zip]

Archive with 1 entries (1 files):
- pathogens-3168569-supplementary.pdf
